# Supplementary material for: VARAdb: a comprehensive variation annotation database for human
Source: Nucleic Acids Res. 2020 Oct 23;49(D1):D1431–44. doi: 10.1093/nar/gkaa922 (PMC7779011; doi:10.1093/nar/gkaa922)
Supplement: gkaa922_Supplemental_Files [file gkaa922_supplemental_files.zip]

Archive with 4 entries (4 files):
- Supplementary Figure1.pdf
- Supplementary Figure2.pdf
- Supplementary Figure3.pdf
- Supplementary Material 1.docx
